# Supplementary material for: Quantitative evaluation of soil anti-erodibility in the fluctuation zones of rooted soil in a large reservoir, southwest of China
Source: PLoS One. 2026 Mar 10;21(3):e0336637. doi: 10.1371/journal.pone.0336637 (PMC12974866; doi:10.1371/journal.pone.0336637)
Supplement: S1 File — (ZIP) [file pone.0336637.s001.zip]

Archive with 30 entries (29 files):
- S1/
- S1/csei.tif
- S1/DSA.tif
- S1/Fig     11.tif
- S1/Fig  6.tif
- S1/Fig 2.opju
- S1/Fig 2.tif
- S1/Fig 3. 7. 9. 11..opju
- S1/Fig 3.tif
- S1/Fig 4 h.tif
- S1/Fig 4 om.tif
- S1/Fig 4 pad.tif
- S1/Fig 4 total porosity.tif
- S1/Fig 4 water content.tif
- S1/Fig 4 WSA.tif
- S1/Fig 4..opju
- S1/Fig 4.tif
- S1/Fig 5..opju
- S1/Fig 5.tif
- S1/Fig 6. 8. 10..opju
- S1/Fig 7.tif
- S1/Fig 8.tif
- S1/Fig 9.tif
- S1/K.tif
- S1/lijing.tif
- S1/mwd gmd.tif
- S1/RDA.c5p
- S1/RDA.tif
- S1/s.tif
- S1/Summary of Paper Data.xlsx
