# Supplementary material for: Quantitative evaluation of soil anti-erodibility in the fluctuation zones of rooted soil in a large reservoir, southwest of China
Source: PLoS One. 2026 Mar 10;21(3):e0336637. doi: 10.1371/journal.pone.0336637 (PMC12974866; doi:10.1371/journal.pone.0336637)
Supplement: S1 File — (ZIP) [file pone.0336637.s001.zip › S1/Summary of Paper Data.xlsx]

## Sheet: Overview
									1	2	3	4	5	6	7	8	9	10	11	12	13
	Reservoir name	serial number	Ring knife+wet soil（g）	Ring knife+dry soil(g)	Ring knife+saturated soil(g)	Wet soil weight m1（g）	Dry soil weightm3（g）	Saturated soil weightm2（g）	BD（g·cm-3）	TP（%）	Water content（%）	Sand	Silt	Clay	OM	MWD	GMD	WSA（initial）	DSA（initial）	PAD（initial）	K	S	length (cm)	surface area (cm2)	mean root diamete（mm）	Total Root Volume（cm3）
	Guanyinyan	Low 1 Root	243.51	218.87	264.19	146.01	121.37	166.69	1.2137	45.32	20.3016	57.9	39.23	2.86	15.1	1.18	0.5	0.63	0.93	0.32	0.03	26	18.74	2.64	0.28	0.014
		Low 2 Root	245.47	223.52	265.27	147.97	126.02	167.77	1.2602	41.75	17.4179	51.28	44.98	3.75	17.78	0.98	0.41	0.57	0.91	0.37	0.04	20	17.36	1.46	0.44	0.021
		Low 3 Root	246.49	220.85	265.96	148.99	123.35	168.46	1.2335	45.11	20.7864	61.21	36.46	2.33	16.28	0.79	0.35	0.52	0.89	0.42	0.05	36	15.64	1.97	0.36	0.018
		Low 2 Non-root	284.05	257.08	295.31	186.55	159.58	197.81	1.5958	38.23	16.9006	51.81	44.29	3.9	6.37	0.79	0.32	0.5	0.91	0.45	0.05	14
		Low 2 Non-root	291.25	262.58	299.33	193.75	165.08	201.83	1.6508	36.75	17.3673	56.05	40.69	3.26	8.82	0.58	0.26	0.4	0.87	0.54	0.06	11
		Low 2 Non-root	290.35	263.79	297.69	192.85	166.29	200.19	1.6629	33.9	15.9721	52.96	43.68	3.36	6.66	0.5	0.22	0.31	0.81	0.61	0.07	12
		Middle 1 Root	284.14	257.13	299.15	186.64	159.63	201.65	1.5963	42.02	16.9204	56.3	41.2	2.5	21.69	2	0.97	0.81	0.95	0.15	0.01	150	20.65	2.73	0.41	0.036
		Middle 2 Root	271.28	245.69	289.84	173.78	148.19	192.34	1.4819	44.15	17.2684	60.86	37.02	2.12	31.84	1.67	0.77	0.74	0.93	0.2	0.02	60	18.57	3.37	0.36	0.045
		Middle 3 Root	263.26	238.28	283.04	165.76	140.78	185.54	1.4078	44.76	17.744	58.96	38.76	2.28	21.74	1.35	0.61	0.69	0.91	0.25	0.02	132	23.72	3.94	0.46	0.056
		Middle 1 Non-root	276.91	252.89	298.81	179.41	155.39	201.31	1.5539	45.92	15.4579	55.7833	41.61	2.61	12.13	1.22	0.4	0.51	0.96	0.46	0.04	112
		Middle 2 Non-root	273.33	247.22	292.94	175.83	149.72	195.44	1.4972	45.72	17.4392	53.8033	43.3133	2.88333	14.09	0.98	0.32	0.44	0.94	0.53	0.05	58
		Middle 3 Non-root	263.71	245.5	285.91	166.21	148	188.41	1.48	40.41	12.3041	49.4333	47.52	3.04667	12.65	0.74	0.27	0.38	0.93	0.58	0.06	116
		High 1 Root	250.01	231.81	285.55	152.51	134.31	188.05	1.3431	53.74	13.5507	58.65	39.23	2.12	29.12	3.09	1.58	0.86	0.95	0.1	0	60	24.25	4.25	0.41	0.0435
		High 2 Root	240.91	224.04	280.17	143.41	126.54	182.67	1.2654	56.13	13.3318	59.87	35.21	1.91	33.57	2.7	1.24	0.8	0.94	0.15	0.01	86	27.71	3.95	0.47	0.047
		High 3 Root	256.9	236.17	294.12	159.4	138.67	196.62	1.3867	57.95	14.9492	59.27	38.62	2.11	31.9	2.32	0.98	0.75	0.93	0.2	0.01	112	29.68	3.77	0.54	0.0505
		High 1 Non-root	286.71	266.42	314.9	189.21	168.92	217.4	1.6892	48.48	12.0116	60.2233	37.45	2.32667	8.41	2.25	0.92	0.68	0.96	0.29	0.01	92
		High 2 Non-root	305.16	283.78	330.29	207.66	186.28	232.79	1.8628	46.51	11.4773	55.9567	41.2233	2.81667	10.06	2.01	0.72	0.61	0.95	0.35	0.02	112
		High 3 Non-root	289.5	273.06	316.11	192	175.56	218.61	1.7556	43.05	9.36432	53.8567	43.34	2.80333	8.3	1.82	0.57	0.53	0.92	0.43	0.03	154
	average
	low	Root				147.657	123.58	167.64	1.2358	44.06	19.5019	56.7967	40.2233	2.98	16.3867	0.983333	0.42	0.573333	0.91	0.37	0.04	27.3333	17.2467	2.02333	0.36	0.0176667
		Non-root				191.05	163.65	199.943	1.6365	36.2933	16.7467	53.6067	42.8867	3.50667	7.28333	0.623333	0.266667	0.403333	0.863333	0.533333	0.06	12.3333
	middle	Root				175.393	149.533	193.177	1.49533	43.6433	17.3109	58.7067	38.9933	2.3	25.09	1.67333	0.783333	0.746667	0.93	0.2	0.0166667	114	20.98	3.34667	0.41	0.0456667
		Non-root				173.817	151.037	195.053	1.51037	44.0167	15.0671	53.0067	44.1478	2.84667	12.9567	0.98	0.33	0.443333	0.943333	0.523333	0.05	95.3333
	high	Root				151.773	133.173	189.113	1.33173	55.94	13.9439	59.2633	37.6867	2.04667	31.53	2.70333	1.26667	0.803333	0.94	0.15	0.00666667	86	27.2133	3.99	0.473333	0.047
		Non-root				196.29	176.92	222.933	1.7692	46.0133	10.9511	56.6789	40.6711	2.64889	8.92333	2.02667	0.736667	0.606667	0.943333	0.356667	0.02	119.333
	SD
	low	Root				1.51451	2.33352	0.892132	0.0233352	2.00327	1.82106	5.05611	4.34599	0.717565	1.34318	0.195021	0.0754983	0.0550757	0.02	0.05	0.01	8.0829	1.5531	0.591805	0.08	0.00351188
		Non-root				3.92301	3.57627	2.02132	0.0357627	2.20083	0.710243	2.19272	1.92666	0.344287	1.33867	0.149778	0.0503322	0.0950438	0.0503322	0.0802081	0.01	1.52753
	middle	Root				10.5331	9.49653	8.08752	0.0949653	1.43855	0.413455	2.29053	2.09975	0.190788	5.84572	0.325013	0.18037	0.0602771	0.02	0.05	0.0057735	47.6235	2.59081	0.605337	0.05	0.0100167
		Non-root				6.82643	3.86694	6.45869	0.0386694	3.12507	2.5898	3.2491	3.04208	0.22063	1.01535	0.24	0.0655744	0.0650641	0.0152753	0.0602771	0.01	32.3934
	high	Root				8.02041	6.14437	7.03553	0.0614437	2.11142	0.877452	0.610027	2.16643	0.118462	2.24795	0.385011	0.300888	0.0550757	0.01	0.05	0.0057735	26	2.74886	0.242487	0.0650641	0.0035
		Non-root				9.94503	8.75954	8.55754	0.0875954	2.74886	1.39991	3.2442	2.98358	0.279132	0.985918	0.215484	0.175594	0.0750555	0.0208167	0.0702377	0.01	31.6439
	correlation analysis
			B.D.	T.P.	Water c.	Sand	Silt	Clay	O.M.	MWD	GMD	WSA0.25	DSA0.25	PAD0.25	K			The proportion of each particle size of water-stable aggregates at different water levels and elevations
	B.D.	correlation	1																>5mm	3-5mm	2-3mm	1-2mm	0.5-1mm	0.25-0.5mm	<0.25mm
	T.P.	correlation	-0.386	1														L-UR	3.11	2.9	1.45	3.29	9.02	20.61	59.62
	Water c.	correlation	-0.569*	-0.243	1													L-R	3.92	5.47	6.36	8.76	11.99	21.17	42.33
	Sand	correlation	-0.293	0.606**	0.193	1												M-UR	7.94	4.35	2.17	3.3	6.44	20.61	55.19
	Silt	correlation	0.333	-0.611**	-0.191	-0.979**	1											M-R	8.66	10.84	11.6	12.72	13.92	16.9	25.26
	Clay	correlation	0.251	-0.762**	0.139	-0.832**	0.792**	1										H-UR	17.84	11.1	5.8	9.74	7.56	8.86	39.1
	O.M.	correlation	-0.558*	0.709**	0.102	0.568*	-0.580*	-0.708**	1									H-R	26.12	11.44	10.46	9.73	10.71	11.66	19.88
	MWD	correlation	-0.044	0.819**	-0.504*	0.538*	-0.535*	-0.715**	0.623**	1
	GMD	correlation	-0.175	0.775**	-0.353	0.570*	-0.571*	-0.711**	0.709**	0.967**	1
	WSA0.25	correlation	-0.308	0.736**	-0.09	0.659**	-0.650**	-0.707**	0.778**	0.868**	0.906**	1
	DSA0.25	correlation	-0.042	0.626**	-0.323	0.245	-0.209	0.461	0.327	0.628**	0.537*	0.606**	1
	PAD	correlation	0.333	-0.71**	0.052	-0.672**	0.667**	-0.699**	-0.796**	-0.874**	-0.896**	-0.997**	-0.543	1
	K	correlation	0.124	-0.77**	0.294	0.628**	0.603**	0.719**	-0.654**	-0.931**	-0.909**	-0.960**	-0.684**	0.944**	1
	S	correlation	0.307	0.353	-0.569*	0.104	-0.035	-0.501*	0.189	0.481*	0.351	0.372	0.556*	-0.333	-0.508*
	Principal Component Analysis
		Extraction of sum of square and load			Rotation of sum of square and load				KMO test and Bartlett's test of sphericity
	Principal								KMO Sampling Adequacy Measure		0.647
	component								Bartlett's test of sphericity	Approximate chi square	332.68
		Characteristic	Contribution rate (%)	Accumulated	Characteristic	Contribution rate (%)	Accumulated			freedom	66
		roots		contribution rate (%)	roots		contribution rate (%)			significance	0
	1	8.362	59.728	59.728	8.362	59.728	59.728
	2	2.546	18.187	77.915	2.546	18.187	77.915
	3	1.012	7.228	85.143	1.012	7.228	85.143
	Rotated component matrix a
		ingredient
X		Y1	Y2	Y3
1	B.D.	-0.298	0.741	-0.481
2	T.P.	0.872	0.004	0.12
3	Water c.	-0.197	-0.879	0.076
4	Sand	0.753	-0.407	-0.497
5	Silt	-0.741	0.444	0.469
6	Clay	-0.867	0.072	0.307
7	O.M.	0.797	-0.326	0.258
8	MWD	0.917	0.3	0.033
9	GMD	0.921	0.133	0.088
10	WSA0.25	0.949	-0.034	0.139
11	DSA0.25	0.635	0.394	0.283
12	PAD	-0.938	0.086	-0.127
13	K	-0.948	-0.179	-0.046
14	S	0.446	0.668	-0.077
	Principal	Factor load of index
	component	X1	X2	X3	X4	X5	X6	X7	X8	X9	X10	X11	X12	X13	X14
	Y1	-0.103043	0.301521	-0.0681189	0.260373	-0.256224	-0.299793	0.275588	0.317082	0.318465	0.328147	0.219571	-0.40975	-0.327801	0.154219
	Y2	0.463125	0.0025	-0.549375	-0.254375	0.2775	0.045	-0.20375	0.1875	0.083125	-0.02125	0.24625	0.05375	-0.111875	0.4175
	Y3	-0.476238	0.118812	0.0752475	-0.492079	0.464356	0.30396	-0.322772	0.0326733	0.0871287	0.137624	0.280198	-0.125743	-0.0455446	-0.077
														合计
	Altitude	Soil type	Principal component			Y	Ranking
			Y1	Y2	Y3
	Low	Root	-0.0981076	-1.56727	1.18707	-0.281096	3
		Non-root	-3.09199	-0.180126	-1.41049	-1.76516	6
	Mid	Root	1.31364	-0.474605	0.539872	0.55783	2
		Non-root	-1.31204	0.278331	-0.754189	-0.669571	5
	High	Root	3.52801	-0.0333448	1.57736	1.92938	1
		Non-root	0.252609	1.96528	-0.705283	0.589115	4
	indicator count	According to standardization											average
	X1	X2	X3	X4	X5	X6	X7	X8	X9	X10	X11	X12	X1	X2	X3	X5	X6	X7	X8	X9	X10	X11	X12
	-1.50376	0.05201	1.53983	0.4396	-0.46455	0.24035	-0.20891	-0.41463	-0.35257	0.21127	0.2273	-0.22507	-1.50376	0.05201	1.53983	-0.46455	0.24035	-0.20891	-0.41463	-0.35257	0.21127	0.2273	-0.22507
	-1.24147	-0.51834	0.59894	-1.4292	1.27248	1.78669	0.08143	-0.67513	-0.58956	-0.16278	-0.31822	0.09144	0.734393	-1.39012	0.378967	0.6401	1.3639	-1.05573	-1.13969	-0.967	-1.20179	-1.5911	1.12537
	-1.39884	0.01846	1.69991	1.374	-1.30135	-0.6805	-0.08107	-0.9226	-0.74756	-0.47448	-0.86374	0.40795	0	-0.21586	0.56301	-0.536047	-0.73263	0.873367	0.22794	0.393527	0.938573	0.2273	-0.984697
	0.54205	-1.08071	0.42906	-1.27958	1.06404	2.0473	-1.15468	-0.9226	-0.82656	-0.59916	-0.31822	0.59785	0.0699433	-0.15621	-0.16988	1.02074	0.217183	-0.441107	-0.67513	-0.800227	-0.952427	0.59098	1.06206
	0.80434	-1.31716	0.58261	-0.08265	-0.0235	0.93533	-0.88926	-1.19613	-0.98455	-1.22257	-1.40926	1.16757	-0.856793	1.7487	-0.536873	-0.93078	-1.17279	1.57105	1.56951	1.66628	1.29184	0.50006	-1.3012
	0.85679	-1.77248	0.12523	-0.95494	0.87976	1.10908	-1.12326	-1.30033	-1.08989	-1.78364	-3.04582	1.61068	1.43381	0.16278	-1.51479	-0.02954	-0.124517	-0.87806	0.68815	0.27064	0.0658033	0.59098	0.00703333
	0.54205	-0.47521	0.4356	-0.01208	0.13057	-0.38514	0.50503	0.65342	0.88507	1.3334	0.77282	-1.3012
	-0.08743	-0.13491	0.54994	1.27519	-1.13218	-1.04537	1.60463	0.2236	0.35842	0.89701	0.2273	-0.9847
	-0.45462	-0.03746	0.70349	0.73883	-0.60653	-0.76738	0.51044	-0.1932	-0.06291	0.58531	-0.31822	-0.66819
	0.27977	0.14787	-0.04138	-0.15887	0.25443	-0.19402	-0.53066	-0.36253	-0.6159	-0.53682	1.04558	0.66115
	0.01749	0.11592	0.60548	-0.71782	0.76799	0.2751	-0.31833	-0.67513	-0.82656	-0.97321	0.50006	1.10427
	-0.08743	-0.73242	-1.07374	-1.95145	2.0398	0.57047	-0.47433	-0.98773	-0.95822	-1.34725	0.2273	1.42077
	-0.82182	1.39722	-0.66537	0.65132	-0.46455	-1.04537	1.30996	2.07314	2.49138	1.6451	0.77282	-1.61771
	-1.18902	1.77905	-0.73725	0.99572	-1.67896	-1.41024	1.79205	1.56517	1.59606	1.27106	0.50006	-1.3012
	-0.55954	2.06982	-0.208	0.82634	-0.64883	-1.06275	1.61113	1.07022	0.91141	0.95935	0.2273	-0.9847
	1.01416	0.55686	-1.16849	1.09452	-1.00228	-0.6805	-0.93367	0.97904	0.75341	0.52297	1.04558	-0.41498
	1.90592	0.24213	-1.34164	-0.10806	0.13661	0.17085	-0.75492	0.66644	0.22675	0.08658	0.77282	-0.03517
	1.38136	-0.31065	-2.03423	-0.70088	0.77705	0.1361	-0.94559	0.41897	-0.16824	-0.41214	-0.04546	0.47125

## Sheet: Principal Component Weights
Component matrix a									Explanation of Total Variance
	ingredient								ingredient	initial eigenvalue			Extract the sum of squared loads
	1	2	3							total	Variance percentage	accumulate %	total	Variance percentage	accumulate %
BD	-0.298	0.741	-0.481						1	8.362	59.728	59.728	8.362	59.728	59.728
TP	0.872	0.004	0.12						2	2.546	18.187	77.915	2.546	18.187	77.915
Water content	-0.197	-0.879	0.076						3	1.012	7.228	85.143	1.012	7.228	85.143
Sand	0.753	-0.407	-0.497						4	0.703	5.023	90.166
Slit	-0.741	0.444	0.469						5	0.552	3.946	94.111
Clay	-0.867	0.072	0.307						6	0.468	3.344	97.456
OM	0.797	-0.326	0.258						7	0.148	1.054	98.509
MWD	0.917	0.3	0.033						8	0.104	0.74	99.25
GMD	0.921	0.133	0.088						9	0.073	0.524	99.774
WSA0.25	0.949	-0.034	0.139						10	0.021	0.151	99.925
DSA0.25	0.635	0.394	0.283						11	0.006	0.042	99.968
PAD	-0.938	0.086	-0.127						12	0.003	0.02	99.988
K	-0.948	-0.179	-0.046						13	0.002	0.012	99.999
S	0.446	0.668	-0.077						14	7.456e-05	0.001	100
Extraction method: Principal Component Analysis									Extraction method: Principal Component Analysis
a .Three components were extracted
1.Calculate principal component score
	ingredient
	1	2	3
BD	-0.103053	0.464397	-0.47814
TP	0.301551	0.00250686	0.119286
Water content	-0.0681257	-0.550883	0.0755481
Sand	0.260399	-0.255073	-0.494045
Slit	-0.25625	0.278262	0.466211
Clay	-0.299822	0.0451236	0.305174
OM	0.275615	-0.204309	0.256466
MWD	0.317113	0.188015	0.0328038
GMD	0.318496	0.0833532	0.0874767
WSA0.25	0.328179	-0.0213083	0.138173
DSA0.25	0.219593	0.246926	0.281317
PAD	-0.324375	0.0538976	-0.126245
K	-0.327833	-0.112182	-0.0457265
S	0.154234	0.418646	-0.0765421
2.Score coefficient
	ingredient
	Score coefficient	absolute value	weight
BD	-0.0136849	0.0136849	0.00533315
TP	0.222201	0.222201	0.0865942
Water content	-0.159049	0.159049	0.061983
Sand	0.086245	0.086245	0.0336106
Slit	-0.0807436	0.0807436	0.0314667
Clay	-0.17478	0.17478	0.0681139
OM	0.171475	0.171475	0.0668258
MWD	0.265401	0.265401	0.10343
GMD	0.248657	0.248657	0.0969043
WSA0.25	0.237397	0.237397	0.0925162
DSA0.25	0.230671	0.230671	0.0898953
PAD	-0.226754	0.226754	0.0883687
K	-0.25782	0.25782	0.100476
S	0.191123	0.191123	0.0744826
		2.566

## Sheet: Membership Function
		BD（g·cm-3）	TP（%）	Water content（%）	Sand	Silt	Clay	OM	MWD	GMD	WSA0.25	DSA0.25	PAD	K	S
low	Root	1.2358	44.06	19.5019	56.7967	40.2233	2.98	16.3867	0.983333	0.42	57.3333	91	37	0.04	27.3333
	Non-root	1.6365	36.2933	16.7467	53.6067	42.8867	3.50667	7.28333	0.623333	0.266667	40.3333	86.3333	53.33	0.06	12.3333
middle	Root	1.49533	43.6433	17.3109	58.7067	38.9933	2.3	25.09	1.67333	0.783333	74.6667	93	20	0.0166667	114
	Non-root	1.51037	44.0167	15.0671	53.0067	44.1478	2.84667	12.9567	0.98	0.33	44.3333	94.3333	52.33	0.05	95.3333
high	Root	1.33173	55.94	13.9439	59.2633	37.6867	2.04667	31.53	2.70333	1.26667	80.3333	94	15	0.00666667	86
	Non-root	1.7692	46.0133	10.9511	56.6789	40.6711	2.64889	8.92333	2.02667	0.736667	60.6667	94.3333	35.67	0.02	119.333
	Items	Reverse S								S
		TP	OM	MWD	WSA0.25	DSA0.25	S	GMD		BD	Water c	Sand	Silt	Clay	PAD	K
	a	55.94	31.53	2.70333	80.3333	94.3333	119.333	1.26667		1.2358	10.9511	53.0067	37.6867	2.04667	15	0.00666667
	b	36.2933	7.28333	0.623333	40.3333	86.3333	12.3333	0.266667		1.7692	19.5019	59.2633	44.1478	3.50667	53.33	0.06
ux		BD（g·cm-3）	TP（%）	Water content（%）	Sand	Silt	Clay	OM	MWD	GMD	WSA	DSA	PAD	K	S	CSEI
low	Root	0	0.604683	1	0.605754	0.392605	0.639269	0.624553	0.826923	0.846667	0.575	0.416667	0.573963	0.625	0.859813	0.668124
	Non-root	0.751219	1	0.67778	0.0958977	0.804815	1	1	1	1	1	1	1	1	1	0.942172
middle	Root	0.486564	0.625891	0.743766	0.911028	0.202236	0.173516	0.265604	0.495192	0.483333	0.141667	0.166667	0.130446	0.1875	0.0498442	0.329669
	Non-root	0.514748	0.606888	0.481351	0	1	0.547945	0.766016	0.828526	0.936667	0.9	0	0.973911	0.8125	0.224299	0.649245
high	Root	0.179853	0	0.35	1	0	0	0	0	0	0	0.0416667	0	0	0.311526	0.0832128
	Non-root	1	0.50526	0	0.586929	0.461909	0.412481	0.932362	0.325321	0.53	0.491667	0	0.539264	0.25	0	0.377016
	weight
BD	0.00533315
TP	0.0865942
Water content	0.061983
Sand	0.0336106
Slit	0.0314667
Clay	0.0681139
OM	0.0668258
MWD	0.10343
GMD	0.0969043
WSA0.25	0.0925162
DSA0.25	0.0898953
PAD	0.0883687
K	0.100476
S	0.0744826

## Sheet: linear fitting
Reservoir name	serial number	BD（g·cm-3）	TP（%）	Water content（%）	Sand	Silt	Clay	OM	MWD	GMD	WSA0.25	DSA0.25	PAD	K	S
Guanyinyan	Low 1 Root	1.2137	45.32	20.3016	57.9	39.23	2.86	15.1	1.18	0.5	0.63	0.93	0.32	0.03	26
	Low 2 Root	1.2602	41.75	17.4179	51.28	44.98	3.75	17.78	0.98	0.41	0.57	0.91	0.37	0.04	20
	Low 3 Root	1.2335	45.11	20.7864	61.21	36.46	2.33	16.28	0.79	0.35	0.52	0.89	0.42	0.05	36
	Low 2 Non-root	1.5958	38.23	16.9006	51.81	44.29	3.9	6.37	0.79	0.32	0.5	0.91	0.45	0.05	14
	Low 2 Non-root	1.6508	36.75	17.3673	56.05	40.69	3.26	8.82	0.58	0.26	0.4	0.87	0.54	0.06	11
	Low 2 Non-root	1.6629	33.9	15.9721	52.96	43.68	3.36	6.66	0.5	0.22	0.31	0.81	0.61	0.07	12
	Middle 1 Root	1.5963	42.02	16.9204	56.3	41.2	2.5	21.69	2	0.97	0.81	0.95	0.15	0.01	150
	Middle 2 Root	1.4819	44.15	17.2684	60.86	37.02	2.12	31.84	1.67	0.77	0.74	0.93	0.2	0.02	60
	Middle 3 Root	1.4078	44.76	17.744	58.96	38.76	2.28	21.74	1.35	0.61	0.69	0.91	0.25	0.02	132
	Middle 1 Non-root	1.5539	45.92	15.4579	55.7833	41.61	2.61	12.13	1.22	0.4	0.51	0.96	0.46	0.04	112
	Middle 2 Non-root	1.4972	45.72	17.4392	53.8033	43.3133	2.88333	14.09	0.98	0.32	0.44	0.94	0.53	0.05	58
	Middle 3 Non-root	1.48	40.41	12.3041	49.4333	47.52	3.04667	12.65	0.74	0.27	0.38	0.93	0.58	0.06	116
	High 1 Root	1.3431	53.74	13.5507	58.65	39.23	2.12	29.12	3.09	1.58	0.86	0.95	0.1	0	60
	High 2 Root	1.2654	56.13	13.3318	59.87	35.21	1.91	33.57	2.7	1.24	0.8	0.94	0.15	0.01	86
	High 3 Root	1.3867	57.95	14.9492	59.27	38.62	2.11	31.9	2.32	0.98	0.75	0.93	0.2	0.01	112
	High 1 Non-root	1.6892	48.48	12.0116	60.2233	37.45	2.32667	8.41	2.25	0.92	0.68	0.96	0.29	0.01	92
	High 2 Non-root	1.8628	46.51	11.4773	55.9567	41.2233	2.81667	10.06	2.01	0.72	0.61	0.95	0.35	0.02	112
	High 3 Non-root	1.7556	43.05	9.36432	53.8567	43.34	2.80333	8.3	1.82	0.57	0.53	0.92	0.43	0.03	154
	Items	Reverse S								S
		TP	OM	MWD	WSA0.25	DSA0.25	S	GMD		BD	Water c	Sand	Silt	Clay	PAD0.25	K
	a	57.95	33.57	3.09	0.86	0.96	154	1.58		1.2137	9.36432	49.4333	35.21	1.91	0.1	0
	b	33.9	6.37	0.5	0.31	0.81	11	0.22		1.8628	20.7864	61.21	47.52	3.9	0.61	0.07
ux		BD（g·cm-3）	TP（%）	Water content（%）	Sand	Silt	Clay	OM	MWD	GMD	WSA	DSA	PAD	K	S	CSEI
Guanyinyan	Low 1 Root	0	0.525156	0.957554	0.718936	0.326564	0.477387	0.679044	0.737452	0.794118	0.418182	0.2	0.431373	0.428571	0.895105	0.574908
	Low 2 Root	0.0716377	0.673597	0.705087	0.156807	0.793664	0.924623	0.580515	0.814672	0.860294	0.527273	0.333333	0.529412	0.571429	0.937063	0.654799
	Low 3 Root	0.0305038	0.533888	1	1	0.101543	0.211055	0.635662	0.888031	0.904412	0.618182	0.466667	0.627451	0.714286	0.825175	0.669347
	Low 2 Non-root	0.588661	0.819958	0.659802	0.201811	0.737612	1	1	0.888031	0.926471	0.654545	0.333333	0.686275	0.714286	0.979021	0.757455
	Low 2 Non-root	0.673394	0.881497	0.700663	0.561845	0.445167	0.678392	0.909926	0.969112	0.970588	0.836364	0.6	0.862745	0.857143	1	0.825707
	Low 2 Non-root	0.692035	1	0.57851	0.299462	0.688058	0.728643	0.989338	1	1	1	1	1	1	0.993007	0.919155
	Middle 1 Root	0.589432	0.66237	0.661532	0.583074	0.486596	0.296482	0.436765	0.420849	0.448529	0.0909091	0.0666667	0.0980392	0.142857	0.027972	0.312293
	Middle 2 Root	0.413187	0.573805	0.691999	0.97028	0.147035	0.105528	0.0636029	0.548263	0.595588	0.218182	0.2	0.196078	0.285714	0.657343	0.391042
	Middle 3 Root	0.299029	0.548441	0.73364	0.808944	0.288383	0.18593	0.434926	0.671815	0.713235	0.309091	0.333333	0.294118	0.285714	0.153846	0.435871
	Middle 1 Non-root	0.52411	0.500208	0.53349	0.539202	0.519903	0.351759	0.788235	0.722008	0.867647	0.636364	0	0.705882	0.571429	0.293706	0.549593
	Middle 2 Non-root	0.436759	0.508524	0.706957	0.371073	0.658272	0.489112	0.716176	0.814672	0.926471	0.763636	0.133333	0.843137	0.714286	0.671329	0.657497
	Middle 3 Non-root	0.41026	0.729314	0.257373	0	1	0.571189	0.769118	0.907336	0.963235	0.872727	0.2	0.941176	0.857143	0.265734	0.678057
	High 1 Root	0.199353	0.175052	0.366521	0.782621	0.326564	0.105528	0.163603	0	0	0	0.0666667	0	0	0.657343	0.148594
	High 2 Root	0.0796487	0.0756757	0.347348	0.886216	0	0	0	0.150579	0.25	0.109091	0.133333	0.0980392	0.142857	0.475524	0.178609
	High 3 Root	0.266523	0	0.488952	0.835267	0.277011	0.100503	0.0613971	0.297297	0.441176	0.2	0.2	0.196078	0.142857	0.293706	0.243008
	High 1 Non-root	0.732553	0.393763	0.231769	0.916219	0.181966	0.20938	0.925	0.324324	0.485294	0.327273	0	0.372549	0.142857	0.433566	0.355385
	High 2 Non-root	1	0.475676	0.184995	0.55392	0.488492	0.455611	0.864338	0.416988	0.632353	0.454545	0.0666667	0.490196	0.285714	0.293706	0.427127
	High 3 Non-root	0.834848	0.619543	0	0.375601	0.660439	0.448911	0.929044	0.490347	0.742647	0.6	0.266667	0.647059	0.428571	0	0.486573
	weight
BD	0.00533315
TP	0.0865942
Water content	0.061983
Sand	0.0336106
Slit	0.0314667
Clay	0.0681139
OM	0.0668258
MWD	0.10343
GMD	0.0969043
WSA0.25	0.0925162
DSA0.25	0.0898953
PAD	0.0883687
K	0.100476
S	0.0744826
